# Supplementary material for: Soil-transmitted helminth reinfection four and six months after mass drug administration: results from the delta region of Myanmar
Source: PLoS Negl Trop Dis. 2019 Feb 15;13(2):e0006591. doi: 10.1371/journal.pntd.0006591 (PMC6395004; doi:10.1371/journal.pntd.0006591)
Supplement: S1 Table — (XLSX) [file pntd.0006591.s002.xlsx]

## Sheet: Sheet1
S1 Table: Risk ratios of STH infection between surveys
Species	Group	Risk ratio	Lower 95% CI	Upper 95% CI	p-value	Surveys compared	Comparing risk ratios p-value*
Any STH	Overall	0.678082	0.563438	0.816054	3.9368e-05	S1 to S2	0.00337592
Any STH	Female	0.727273	0.569104	0.929401	0.010923	S1 to S2	0.213135
Any STH	Male	0.623188	0.469834	0.826598	0.0010329	S1 to S2	0.00289004
Any STH	Pre-SAC	1	0.503129	1.98756	1	S1 to S2	0.779648
Any STH	SAC	0.690476	0.489433	0.974101	0.0349058	S1 to S2	0.048173
Any STH	Adult	0.649485	0.514497	0.819889	0.000282776	S1 to S2	0.0314259
Any STH	Overall	1	0.833487	1.19978	1	S2 to S3	0.00337592
Any STH	Female	0.910714	0.705418	1.17576	0.472984	S2 to S3	0.213135
Any STH	Male	1.11628	0.861244	1.44684	0.405847	S2 to S3	0.00289004
Any STH	Pre-SAC	1.14286	0.605631	2.15663	0.68023	S2 to S3	0.779648
Any STH	SAC	1.10345	0.807051	1.5087	0.537361	S2 to S3	0.048173
Any STH	Adult	0.936508	0.737824	1.18869	0.589758	S2 to S3	0.0314259
Ascaris lumbricoides	Overall	0.310345	0.162335	0.593302	0.000401656	S1 to S2	0.000341569
Ascaris lumbricoides	Female	0.238095	0.0997958	0.568053	0.00121746	S1 to S2	0.000735406
Ascaris lumbricoides	Male	0.5	0.189191	1.32142	0.162138	S1 to S2	0.16796
Ascaris lumbricoides	Pre-SAC	NA	NA	NA	.	S1 to S2	.
Ascaris lumbricoides	SAC	0.25	0.0817013	0.764982	0.0151195	S1 to S2	0.000370496
Ascaris lumbricoides	Adult	0.375	0.169521	0.829542	0.015463	S1 to S2	0.369715
Ascaris lumbricoides	Overall	1.44444	0.844338	2.47107	0.179485	S2 to S3	0.000341569
Ascaris lumbricoides	Female	1.6	0.807747	3.16931	0.177735	S2 to S3	0.000735406
Ascaris lumbricoides	Male	1.25	0.525132	2.97544	0.614044	S2 to S3	0.16796
Ascaris lumbricoides	Pre-SAC	NA	NA	NA	0	S2 to S3	.
Ascaris lumbricoides	SAC	2.66667	1.36607	5.20551	0.00405235	S2 to S3	0.000370496
Ascaris lumbricoides	Adult	0.666667	0.251518	1.76705	0.414914	S2 to S3	0.369715
Hookworm	Overall	0.686275	0.49771	0.94628	0.0216258	S1 to S2	0.44012
Hookworm	Female	0.882353	0.538586	1.44554	0.61922	S1 to S2	0.634122
Hookworm	Male	0.588235	0.385577	0.89741	0.0138057	S1 to S2	0.174553
Hookworm	Pre-SAC	1.5	0.504497	4.45989	0.465805	S1 to S2	0.18466
Hookworm	SAC	6	2.75314	13.076	6.54248e-06	S1 to S2	0.000335884
Hookworm	Adult	0.541667	0.373132	0.786324	0.00126365	S1 to S2	0.0224347
Hookworm	Overall	0.828571	0.581279	1.18107	0.29843	S2 to S3	0.44012
Hookworm	Female	0.733333	0.410482	1.31011	0.294812	S2 to S3	0.634122
Hookworm	Male	0.9	0.576445	1.40516	0.642989	S2 to S3	0.174553
Hookworm	Pre-SAC	0.333333	0.0480535	2.31224	0.266243	S2 to S3	0.18466
Hookworm	SAC	0.333333	0.0843305	1.31757	0.117183	S2 to S3	0.000335884
Hookworm	Adult	1	0.689566	1.45019	1	S2 to S3	0.0224347
Trichuris trichiura	Overall	0.696629	0.549689	0.882849	0.00278174	S1 to S2	0.0340252
Trichuris trichiura	Female	0.773585	0.579533	1.03261	0.0814731	S1 to S2	0.557401
Trichuris trichiura	Male	0.583333	0.38649	0.880432	0.0102785	S1 to S2	0.00730705
Trichuris trichiura	Pre-SAC	0.8	0.313707	2.04012	0.640364	S1 to S2	0.302763
Trichuris trichiura	SAC	0.647059	0.436344	0.959531	0.0303493	S1 to S2	0.0249724
Trichuris trichiura	Adult	0.72	0.526515	0.984587	0.0396595	S1 to S2	0.538268
Trichuris trichiura	Overall	1	0.789935	1.26593	1	S2 to S3	0.0340252
Trichuris trichiura	Female	0.878049	0.644475	1.19628	0.409813	S2 to S3	0.557401
Trichuris trichiura	Male	1.2381	0.859865	1.7827	0.250858	S2 to S3	0.00730705
Trichuris trichiura	Pre-SAC	1.5	0.71306	3.15541	0.285224	S2 to S3	0.302763
Trichuris trichiura	SAC	1.18182	0.833273	1.67615	0.348768	S2 to S3	0.0249724
Trichuris trichiura	Adult	0.833333	0.590385	1.17626	0.299818	S2 to S3	0.538268
*p-value of difference between risk ratio (S1 to S2) and risk ratio (S2 to S3) for each sub-group.
S1 = survey 1 (Aug 2015). S2 = survey 2 (Dec 2015). S3 = survey 3 (Jun 2016).
pre-SAC = preschool-aged children (2-4 years old). SAC = school-aged children (5-14 years old). Adult = 14+ years old.
CI = confidence interval.
