# Supplementary material for: Soil-transmitted helminth reinfection four and six months after mass drug administration: results from the delta region of Myanmar
Source: PLoS Negl Trop Dis. 2019 Feb 15;13(2):e0006591. doi: 10.1371/journal.pntd.0006591 (PMC6395004; doi:10.1371/journal.pntd.0006591)
Supplement: S2 Table — (XLSX) [file pntd.0006591.s003.xlsx]

## Sheet: Sheet1
S2 Table: Mean change in eggs per gram (EPG) of faeces
Species	Age group (years)	Mean change in EPG	Lower 95% CI	Upper 95% CI	Surveys compared
Ascaris lumbricoides	2-4	-173.538	-1214.77	0	S1 to S2
Ascaris lumbricoides	5-14	-1676.84	-3520.66	-705.474	S1 to S2
Ascaris lumbricoides	15-24	-1451.4	-7342.94	-271.8	S1 to S2
Ascaris lumbricoides	25-39	1617.48	44.3226	8953.3	S1 to S2
Ascaris lumbricoides	40+	-165.903	-470.68	-47.301	S1 to S2
Ascaris lumbricoides	2-4	80.6154	0	241.846	S2 to S3
Ascaris lumbricoides	5-14	2125.26	746.526	5282.92	S2 to S3
Ascaris lumbricoides	15-24	0	1	1	S2 to S3
Ascaris lumbricoides	25-39	-1565.42	-9023.46	-11.2258	S2 to S3
Ascaris lumbricoides	40+	238.951	0	1288.61	S2 to S3
Trichuris trichiura	2-4	-32	-76.9231	-10.4615	S1 to S2
Trichuris trichiura	5-14	-100.632	-242.722	-29.6842	S1 to S2
Trichuris trichiura	15-24	-225	-894.735	-16.8	S1 to S2
Trichuris trichiura	25-39	-7.54839	-18.5806	0.580645	S1 to S2
Trichuris trichiura	40+	-15.0291	-34.6019	-4.42718	S1 to S2
Trichuris trichiura	2-4	10.4615	-0.615385	41.2308	S2 to S3
Trichuris trichiura	5-14	61.0526	1.05263	164.598	S2 to S3
Trichuris trichiura	15-24	-4.2	-26.4	9	S2 to S3
Trichuris trichiura	25-39	1.54839	-5.6129	12	S2 to S3
Trichuris trichiura	40+	6.64078	-1.06376	25.7476	S2 to S3
Hookworm	2-4	-46.1538	-180.923	5.53846	S1 to S2
Hookworm	5-14	1393.47	3.57895	6945.18	S1 to S2
Hookworm	15-24	-19.2	-42.6	-7.2	S1 to S2
Hookworm	25-39	-63.4839	-331.829	-6.19355	S1 to S2
Hookworm	40+	-22.9515	-58.254	-5.00971	S1 to S2
Hookworm	2-4	2.46154	-18.7047	51.0769	S2 to S3
Hookworm	5-14	-1393.68	-8333.19	-4.42105	S2 to S3
Hookworm	15-24	-1.8	-12	1.8	S2 to S3
Hookworm	25-39	1.74194	-12.5806	9.87097	S2 to S3
Hookworm	40+	-0.349515	-20.0388	24.466	S2 to S3
S1 = survey 1 (Aug 2015). S2 = survey 2 (Dec 2015). S3 = survey 3 (Jun 2016).
CI = confidence interval.
